# Supplementary material for: Modeling Brain Dynamics in Brain Tumor Patients Using the Virtual Brain
Source: eNeuro. 2018 Jun 4;5(3):ENEURO.0083-18.2018. doi: 10.1523/ENEURO.0083-18.2018 (PMC6001263; doi:10.1523/ENEURO.0083-18.2018)
Supplement: Extended Data 1 — Code used for simulation of large-scale brain dynamics and scripts for subsequent postprocessing analyses. Download Extended Data 1, ZIP file. [file sup_enu-eN-NWR-0083-18-s03.zip]

Archive with 38 entries (29 files):
- ExtendedData1/
- ExtendedData1/The-Virtual-Brain-Tumor-Patient-master/
- ExtendedData1/The-Virtual-Brain-Tumor-Patient-master/regression_models.R
- ExtendedData1/The-Virtual-Brain-Tumor-Patient-master/descriptives.R
- ExtendedData1/The-Virtual-Brain-Tumor-Patient-master/TVBii_run.sh
- ExtendedData1/The-Virtual-Brain-Tumor-Patient-master/TVBii_initiate.sh
- ExtendedData1/The-Virtual-Brain-Tumor-Patient-master/SanChecks_ModelFit.R
- ExtendedData1/The-Virtual-Brain-Tumor-Patient-master/SanChecks_Ji.R
- ExtendedData1/The-Virtual-Brain-Tumor-Patient-master/PSE_SanChecks.m
- ExtendedData1/The-Virtual-Brain-Tumor-Patient-master/PSE.m
- ExtendedData1/The-Virtual-Brain-Tumor-Patient-master/ModelFit_SanChecks.R
- ExtendedData1/The-Virtual-Brain-Tumor-Patient-master/GTA_SC.m
- ExtendedData1/The-Hybrid-Virtual-Brain-master/
- ExtendedData1/The-Hybrid-Virtual-Brain-master/README.md
- ExtendedData1/The-Hybrid-Virtual-Brain-master/LICENSE
- ExtendedData1/The-Hybrid-Virtual-Brain-master/MATLAB/
- ExtendedData1/The-Hybrid-Virtual-Brain-master/MATLAB/postprocess_simulation_results.m
- ExtendedData1/The-Hybrid-Virtual-Brain-master/MATLAB/generate_input_SC.m
- ExtendedData1/The-Hybrid-Virtual-Brain-master/MATLAB/generate_hybrid_model_input.m
- ExtendedData1/The-Hybrid-Virtual-Brain-master/MATLAB/generate_artificial_input.m
- ExtendedData1/The-Hybrid-Virtual-Brain-master/MATLAB/extract_statevars.m
- ExtendedData1/The-Hybrid-Virtual-Brain-master/MATLAB/compute_alpha_regressor.m
- ExtendedData1/The-Hybrid-Virtual-Brain-master/MATLAB/computeGAWs_slow_timescale_agg.m
- ExtendedData1/The-Hybrid-Virtual-Brain-master/MATLAB/computeGAWs_fast_timescale_agg.m
- ExtendedData1/The-Hybrid-Virtual-Brain-master/MATLAB/computeGAWs_fast_timescale.m
- ExtendedData1/The-Hybrid-Virtual-Brain-master/C/
- ExtendedData1/The-Hybrid-Virtual-Brain-master/C/TVBii.c
- ExtendedData1/The-Hybrid-Virtual-Brain-master/MATLAB/data/
- ExtendedData1/The-Hybrid-Virtual-Brain-master/MATLAB/data/HRF_200Hz.mat
- ExtendedData1/The-Hybrid-Virtual-Brain-master/MATLAB/data/empirical_structural_connectomes/
- ExtendedData1/The-Hybrid-Virtual-Brain-master/MATLAB/data/empirical_structural_connectomes/SCs.mat
- ExtendedData1/The-Hybrid-Virtual-Brain-master/MATLAB/data/empirical_source_activity/
- ExtendedData1/The-Hybrid-Virtual-Brain-master/MATLAB/data/empirical_source_activity/source_activity.txt
- ExtendedData1/The-Hybrid-Virtual-Brain-master/MATLAB/data/empirical_source_activity/regionsMap.mat
- ExtendedData1/The-Hybrid-Virtual-Brain-master/MATLAB/data/empirical_fMRI/
- ExtendedData1/The-Hybrid-Virtual-Brain-master/MATLAB/data/empirical_fMRI/empirical_fMRI.mat
- ExtendedData1/The-Hybrid-Virtual-Brain-master/MATLAB/data/empirical_fMRI/RSN_to_region.mat
- ExtendedData1/The-Hybrid-Virtual-Brain-master/MATLAB/data/empirical_fMRI/GroupICA_results.mat
