# Supplementary material for: Modeling Brain Dynamics in Brain Tumor Patients Using the Virtual Brain
Source: eNeuro. 2018 Jun 4;5(3):ENEURO.0083-18.2018. doi: 10.1523/ENEURO.0083-18.2018 (PMC6001263; doi:10.1523/ENEURO.0083-18.2018)
Supplement: Extended Data 1 — Code used for simulation of large-scale brain dynamics and scripts for subsequent postprocessing analyses. Download Extended Data 1, ZIP file. [file sup_enu-eN-NWR-0083-18-s03.zip › ExtendedData1/The-Virtual-Brain-Tumor-Patient-master/SanChecks_Ji.R]

###########################################################################
# Sanity checks: Evaluate relationship Ji, in-strength, ROI-size
# 
# Written by Hannelore Aerts 
# (UGent, Faculty of Psychology, Department of Data Analysis)
# Date last modification: 05/02/2018
###########################################################################

###----------------------------------------- Ji ~ in-strength checks -------------------------------------------#

### Ji corrected for in-strength 

Anova(aov(J_res_all$J_res ~ results$group), type=3) 
Anova(aov(J_res_all$JiNT_res ~ results$group), type=3) 
Anova(aov(J_res_all$JiT_res ~ results$group), type=3)
TukeyHSD(aov(J_res_all$JiT_res ~ results$group))
plot(J_res_all$JiT_res ~ results$group)

#---------------------------------------------------------------------------------------------------------------#

### In-strength determined by ROI size --> do group differences persist after regressing out 
# in-strength & ROI size (res2)?

Anova(aov(J_res_all2$J_res2 ~ results$group), type=3) 
Anova(aov(J_res_all2$JiNT_res2 ~ results$group), type=3) 
Anova(aov(J_res_all2$JiT_res2 ~ results$group), type=3)
TukeyHSD(aov(J_res_all2$JiT_res2 ~ results$group))
boxplot(J_res_all2$JiT_res2 ~ group)

# --> results similar as regression of in-strength, without taking into account ROI size

#---------------------------------------------------------------------------------------------------------------#

### Because of high correlation between in-strength and ROI size (r=0.80), better only regress out ROI size

Anova(aov(J_res_all3$J_res3 ~ results$group), type=3) 
Anova(aov(J_res_all3$JiNT_res3 ~ results$group), type=3) 
Anova(aov(J_res_all3$JiT_res3 ~ results$group), type=3)
TukeyHSD(aov(J_res_all3$JiT_res3 ~ results$group))
boxplot(J_res_all3$JiT_res3 ~ group)
